# Supplementary material for: Redescription of the Dikraneurini leafhopper Dikrellamella Ruppel & DeLong, 1952 (Hemiptera, Cicadellidae) with a synoptic checklist of leafhoppers on avocado trees in Mexico
Source: Zookeys. 2019 Jun 24;857:17–27. doi: 10.3897/zookeys.857.33910 (PMC6603005; doi:10.3897/zookeys.857.33910)
Supplement: XML Treatment for Dikrella [file zookeys.857.33910-treatment1.xml]

<!DOCTYPE tp:taxon-treatment
  PUBLIC "-//TaxonX//DTD Taxonomic Treatment Publishing DTD v0 20100105//EN" "tax-treatment-NSO.dtd">
<tp:taxon-treatment xmlns:tp="http://www.plazi.org/taxpub"><tp:treatment-meta><kwd-group><label>Taxon classification</label><kwd><named-content xmlns:xlink="http://www.w3.org/1999/xlink" content-type="kingdom">Animalia</named-content></kwd><kwd><named-content xmlns:xlink="http://www.w3.org/1999/xlink" content-type="order">Hemiptera</named-content></kwd><kwd><named-content xmlns:xlink="http://www.w3.org/1999/xlink" content-type="family">Cicadellidae</named-content></kwd></kwd-group><mixed-citation publication-type="journal"><person-group><name><surname>Pinedo-Escatel</surname><given-names>J. Adilson</given-names></name><name><surname>Dmitriev</surname><given-names>Dmitry</given-names></name></person-group><article-title>Redescription of the <tp:taxon-name><tp:taxon-name-part taxon-name-part-type="tribe">Dikraneurini</tp:taxon-name-part></tp:taxon-name> leafhopper <italic><tp:taxon-name><tp:taxon-name-part taxon-name-part-type="genus" reg="Dikrella">Dikrella</tp:taxon-name-part><tp:taxon-name-part taxon-name-part-type="species" reg="mella">mella</tp:taxon-name-part></tp:taxon-name></italic> Ruppel &amp; DeLong, 1952 (<tp:taxon-name><tp:taxon-name-part taxon-name-part-type="order">Hemiptera</tp:taxon-name-part></tp:taxon-name>, <tp:taxon-name><tp:taxon-name-part taxon-name-part-type="family">Cicadellidae</tp:taxon-name-part></tp:taxon-name>) with a synoptic checklist of leafhoppers on avocado trees in Mexico</article-title><source>Zookeys</source><day>24</day><month>6</month><year>2019</year><volume>857</volume><fpage>17</fpage><lpage>27</lpage><pub-id pub-id-type="doi">10.3897/zookeys.857.33910</pub-id></mixed-citation></tp:treatment-meta><tp:nomenclature><tp:taxon-name>
                <tp:taxon-name-part taxon-name-part-type="genus" reg="Dikrella">Dikrella</tp:taxon-name-part>
              </tp:taxon-name><tp:taxon-authority>Oman, 1949</tp:taxon-authority><tp:nomenclature-citation-list><tp:nomenclature-citation><tp:taxon-name><tp:taxon-name-part taxon-name-part-type="genus" reg="Dikrella">Dikrella</tp:taxon-name-part> (<tp:taxon-name-part taxon-name-part-type="subgenus" reg="Dikrella">Dikrella</tp:taxon-name-part>)</tp:taxon-name><comment>Oman, 1949</comment></tp:nomenclature-citation><tp:nomenclature-citation><tp:taxon-name><tp:taxon-name-part taxon-name-part-type="genus" reg="Dikrella">Dikrella</tp:taxon-name-part> (<tp:taxon-name-part taxon-name-part-type="subgenus" reg="Dikrella">Dikrella</tp:taxon-name-part>)</tp:taxon-name><comment>Oman, 1949: 83.</comment></tp:nomenclature-citation></tp:nomenclature-citation-list></tp:nomenclature><tp:treatment-sec sec-type="Type-species" id="SECID0EKJAC"><title>Type-species.</title><p><italic><tp:taxon-name><tp:taxon-name-part taxon-name-part-type="genus" reg="Dikraneura">Dikraneura</tp:taxon-name-part><tp:taxon-name-part taxon-name-part-type="species" reg="cockerellii">cockerellii</tp:taxon-name-part></tp:taxon-name></italic> Gillette, 1895</p></tp:treatment-sec><tp:treatment-sec sec-type="diagnosis" id="SECID0E2JAC"><title>Diagnosis.</title><p>Slender leafhoppers, overall body coloration usually white to yellowish. Head as wide as pronotum, produced, crown convex. Forewing fourth apical cell short and third narrow. Hind wing submarginal vein complete, three apical cells. Pygofer with process. Aedeagus body elongate or robust usually with a pair of basal process.</p></tp:treatment-sec><tp:treatment-sec sec-type="remarks" id="SECID0EAKAC"><title>Remarks.</title><p><italic><tp:taxon-name><tp:taxon-name-part taxon-name-part-type="genus" reg="Dikrella">Dikrella</tp:taxon-name-part></tp:taxon-name></italic> differs from <italic><tp:taxon-name><tp:taxon-name-part taxon-name-part-type="genus" reg="Kunzeana">Kunzeana</tp:taxon-name-part></tp:taxon-name></italic> Oman, 1940 by the distinctly widened basal part of the forewing inner apical cell.</p></tp:treatment-sec><tp:treatment-sec sec-type="distribution" id="SECID0EUKAC"><title>Distribution.</title><p>Confined to the New World, recorded from: United States, Mexico, Costa Rica, Cuba, Puerto Rico, Panama, Canada, Ecuador, Colombia, Bolivia, and Brazil.</p></tp:treatment-sec></tp:taxon-treatment>
