# Supplementary material for: Redescription of the Dikraneurini leafhopper Dikrellamella Ruppel & DeLong, 1952 (Hemiptera, Cicadellidae) with a synoptic checklist of leafhoppers on avocado trees in Mexico
Source: Zookeys. 2019 Jun 24;857:17–27. doi: 10.3897/zookeys.857.33910 (PMC6603005; doi:10.3897/zookeys.857.33910)
Supplement: XML Treatment for Dikrella (Dikrella) mella [file zookeys.857.33910-treatment2.xml]

<!DOCTYPE tp:taxon-treatment
  PUBLIC "-//TaxonX//DTD Taxonomic Treatment Publishing DTD v0 20100105//EN" "tax-treatment-NSO.dtd">
<tp:taxon-treatment xmlns:tp="http://www.plazi.org/taxpub"><tp:treatment-meta><kwd-group><label>Taxon classification</label><kwd><named-content xmlns:xlink="http://www.w3.org/1999/xlink" content-type="kingdom">Animalia</named-content></kwd><kwd><named-content xmlns:xlink="http://www.w3.org/1999/xlink" content-type="order">Hemiptera</named-content></kwd><kwd><named-content xmlns:xlink="http://www.w3.org/1999/xlink" content-type="family">Cicadellidae</named-content></kwd></kwd-group><mixed-citation publication-type="journal"><person-group><name><surname>Pinedo-Escatel</surname><given-names>J. Adilson</given-names></name><name><surname>Dmitriev</surname><given-names>Dmitry</given-names></name></person-group><article-title>Redescription of the <tp:taxon-name><tp:taxon-name-part taxon-name-part-type="tribe">Dikraneurini</tp:taxon-name-part></tp:taxon-name> leafhopper <italic><tp:taxon-name><tp:taxon-name-part taxon-name-part-type="genus" reg="Dikrella">Dikrella</tp:taxon-name-part><tp:taxon-name-part taxon-name-part-type="species" reg="mella">mella</tp:taxon-name-part></tp:taxon-name></italic> Ruppel &amp; DeLong, 1952 (<tp:taxon-name><tp:taxon-name-part taxon-name-part-type="order">Hemiptera</tp:taxon-name-part></tp:taxon-name>, <tp:taxon-name><tp:taxon-name-part taxon-name-part-type="family">Cicadellidae</tp:taxon-name-part></tp:taxon-name>) with a synoptic checklist of leafhoppers on avocado trees in Mexico</article-title><source>Zookeys</source><day>24</day><month>6</month><year>2019</year><volume>857</volume><fpage>17</fpage><lpage>27</lpage><pub-id pub-id-type="doi">10.3897/zookeys.857.33910</pub-id></mixed-citation></tp:treatment-meta><tp:nomenclature><tp:taxon-name><tp:taxon-name-part taxon-name-part-type="genus" reg="Dikrella">Dikrella</tp:taxon-name-part> (<tp:taxon-name-part taxon-name-part-type="subgenus" reg="Dikrella">Dikrella</tp:taxon-name-part>) <tp:taxon-name-part taxon-name-part-type="species" reg="mella">mella</tp:taxon-name-part></tp:taxon-name><tp:taxon-authority>Ruppel &amp; DeLong, 1952</tp:taxon-authority><xref ref-type="fig" rid="F1">Figures 1</xref><xref ref-type="fig" rid="F2">, 2</xref><xref ref-type="fig" rid="F3">, 3–8</xref><tp:nomenclature-citation-list><tp:nomenclature-citation><tp:taxon-name><tp:taxon-name-part taxon-name-part-type="genus" reg="Dikrella">Dikrella</tp:taxon-name-part> (<tp:taxon-name-part taxon-name-part-type="subgenus" reg="Dikrella">Dikrella</tp:taxon-name-part>) <tp:taxon-name-part taxon-name-part-type="species" reg="mella">mella</tp:taxon-name-part></tp:taxon-name><comment>Ruppel &amp; DeLong, 1952: 90</comment></tp:nomenclature-citation></tp:nomenclature-citation-list></tp:nomenclature><tp:treatment-sec sec-type="description" id="SECID0E4MAC"><title>Description of male.</title><p>Small, delicate. Body slender. Texture of head, pronotum, and mesonotum uniform. General coloration yellowish with orange-gold infusions on pronotum and ventral view, forewing with two black spots on first and fourth apical cell, spots of same diameter but one in fourth cell lighter (Figs <xref ref-type="fig" rid="F1">1</xref> and <xref ref-type="fig" rid="F2">2</xref>). Head well produced, narrowly rounded apically, lateral margin white, center yellow, distance between eyes (interocular) 1.0 × of eye diameter, coronal suture half as long as crown length. Face without marks, mostly white-yellowish. Frontoclypeus narrow and parallel-sided. Anteclypeus longer than wide. Pronotum large, produced anteriorly, reaching half-length of eye, convex, slightly wider than head, lateral margins slightly convergent distally, white, center yellow. Visible part of mesonotum large, as long as pronotum, apex gold. Forewing well developed, translucent with tiny yellow marks along sides of R, M veins, and apical cells, some yellow pigmentation at base of marginal vein and clavus. Hind wing translucent.</p><fig id="F1" position="float" orientation="portrait"><label>Figure 1.</label><caption><p><italic><tp:taxon-name><tp:taxon-name-part taxon-name-part-type="genus" reg="Dikrella">Dikrella</tp:taxon-name-part><tp:taxon-name-part taxon-name-part-type="species" reg="mella">mella</tp:taxon-name-part></tp:taxon-name></italic> Ruppel &amp; DeLong, 1952 male body, dorsal aspect.</p></caption><graphic xmlns:xlink="http://www.w3.org/1999/xlink" xlink:href="zookeys-857-017-g001.jpg" position="float" orientation="portrait" xlink:type="simple" id="oo_312278.jpg"/></fig><fig id="F2" position="float" orientation="portrait"><label>Figure 2.</label><caption><p><italic><tp:taxon-name><tp:taxon-name-part taxon-name-part-type="genus" reg="Dikrella">Dikrella</tp:taxon-name-part><tp:taxon-name-part taxon-name-part-type="species" reg="mella">mella</tp:taxon-name-part></tp:taxon-name></italic> Ruppel &amp; DeLong, 1952 female head, dorsal aspect.</p></caption><graphic xmlns:xlink="http://www.w3.org/1999/xlink" xlink:href="zookeys-857-017-g002.jpg" position="float" orientation="portrait" xlink:type="simple" id="oo_312279.jpg"/></fig></tp:treatment-sec><tp:treatment-sec sec-type="description" id="SECID0E2OAC"><title>Description of female.</title><p>Same as male but color somewhat paler overall.</p></tp:treatment-sec><tp:treatment-sec sec-type="Male genitalia" id="SECID0EAPAC"><title>Male genitalia.</title><p>Pygofer conical, narrowing caudally, longer than wide, with notch on dorsal margin, dorsal process slender curved dorsad arising beyond midlength of pygofer near dorsal notch; ventral process short, straight subapical (Fig. <xref ref-type="fig" rid="F3">7</xref>). Anal tube broad and membranous. Subgenital plate elongate, wider at base and narrowed toward tip, apex rounded, outer margin striate, inconspicuous setae running on each side of plate (Fig. <xref ref-type="fig" rid="F3">8</xref>). Connective broad and short, almost square (Fig. <xref ref-type="fig" rid="F3">6</xref>). Style long, base narrow, anterior lobe not developed, preapical lobe very bulky, projected laterad with fine setae apically; apex long, curved and finger-shaped (Fig. <xref ref-type="fig" rid="F3">5</xref>). Aedeagus with atrium about as long as shaft, dorsal apodeme not developed; shaft long, slender and slightly curved dorsad with dorsal preapical gonopore; ventral appendage large, forked close to apex, straight in lateral view; atrium with two long slender processes arising near base of shaft, parallel to each other on ventral side of shaft, divergent at apex (Figs <xref ref-type="fig" rid="F3">3</xref> and <xref ref-type="fig" rid="F3">4</xref>).</p><fig id="F3" position="float" orientation="portrait"><label>Figure 3–8.</label><caption><p><italic><tp:taxon-name><tp:taxon-name-part taxon-name-part-type="genus" reg="Dikrella">Dikrella</tp:taxon-name-part><tp:taxon-name-part taxon-name-part-type="species" reg="mella">mella</tp:taxon-name-part></tp:taxon-name></italic> Ruppel &amp; DeLong, 1952 male genitalia: <bold>3</bold> aedeagus, lateral view <bold>4</bold> aedeagus, ventral view <bold>5</bold> style, dorsal view <bold>6</bold> connective, dorsal view <bold>7</bold> pygofer, lateral view <bold>8</bold> plate, dorsal view.</p></caption><graphic xmlns:xlink="http://www.w3.org/1999/xlink" xlink:href="zookeys-857-017-g003.jpg" position="float" orientation="portrait" xlink:type="simple" id="oo_312280.jpg"/></fig></tp:treatment-sec><tp:treatment-sec sec-type="Female genitalia" id="SECID0EDBAE"><title>Female genitalia.</title><p>VII sternite quadrate, ovipositor large, pointed.</p></tp:treatment-sec><tp:treatment-sec sec-type="Immature stages" id="SECID0EIBAE"><title>Immature stages.</title><p>Unknown</p></tp:treatment-sec><tp:treatment-sec sec-type="description" id="SECID0ENBAE"><title>Measurements.</title><p>Body size 3.0–3.5 mm</p></tp:treatment-sec><tp:treatment-sec sec-type="Reported hosts" id="SECID0ESBAE"><title>Reported hosts.</title><p>Avocado (<italic><tp:taxon-name><tp:taxon-name-part taxon-name-part-type="genus" reg="Persea">Persea</tp:taxon-name-part><tp:taxon-name-part taxon-name-part-type="species" reg="americana">americana</tp:taxon-name-part></tp:taxon-name></italic>)</p></tp:treatment-sec><tp:treatment-sec sec-type="type locality" id="SECID0EDCAE"><title>Type locality.</title><p>Cuernavaca, Morelos state (Mexico)</p></tp:treatment-sec><tp:treatment-sec sec-type="distribution" id="SECID0EICAE"><title>Distribution.</title><p>Mexico: Guerrero (Iguala), Michoacán (Uruapan), Oaxaca (Rancho Monter), Morelos (Cuernavaca; Tetela del Volcán), and Chiapas (Vergel)</p></tp:treatment-sec><tp:treatment-sec sec-type="material" id="SECID0ENCAE"><title>Material examined.</title><p>Holotype ♂ (OSUC), MEXICO: Cuernavaca Mor. \ X-21-41. \ K. 57 \ DeLong, Good, Caldwell and Plummer \ D. M. DeLong collection; 2♂ Paratypes (OSUC), MEXICO: Iguala, Guerrero \ IX-11 39 \ D. M. DeLong collection; 1♂, 2♂ (CEAM), MEXICO: Morelos, Tetela del Volcán, San Miguel \ 1,962m \ <named-content xmlns:xlink="http://www.w3.org/1999/xlink" content-type="dwc:verbatimCoordinates" xlink:type="simple"><named-content content-type="geo-json" specific-use="{&#34;type&#34;:&#34;Point&#34;,&#34;coordinates&#34;:[-98.746360,18.840890]}" id="NCID0EWCAE" xlink:type="simple">18°50'27.204"N, 98°44'46.895"W</named-content></named-content> \ 30–Ene–2014 \ ex: <italic><tp:taxon-name><tp:taxon-name-part taxon-name-part-type="genus" reg="Persea">Persea</tp:taxon-name-part><tp:taxon-name-part taxon-name-part-type="species" reg="americana">americana</tp:taxon-name-part></tp:taxon-name></italic> \ sweep net \ R.M. Quezada-Daniel; 1♀, 1♂ (CEAM), MEXICO, Morelos, Tetela del Volcán, Huerta El Calabazo \ 2,195m \ <named-content xmlns:xlink="http://www.w3.org/1999/xlink" content-type="dwc:verbatimCoordinates" xlink:type="simple"><named-content content-type="geo-json" specific-use="{&#34;type&#34;:&#34;Point&#34;,&#34;coordinates&#34;:[-98.734778,18.867570]}" id="NCID0EJDAE" xlink:type="simple">18°52'3.252"N, 98°44'5.2"W</named-content></named-content> \ 19–Oct–2014 \ ex: <italic><tp:taxon-name><tp:taxon-name-part taxon-name-part-type="genus" reg="Persea">Persea</tp:taxon-name-part><tp:taxon-name-part taxon-name-part-type="species" reg="americana">americana</tp:taxon-name-part></tp:taxon-name></italic> \ sweep net. \ R. M. Quezada-Daniel; 9♂, 11♀ (CAJAPE), MEXICO: Morelos, Tetela del Volcán, San Miguel \ 1,962m \ <named-content xmlns:xlink="http://www.w3.org/1999/xlink" content-type="dwc:verbatimCoordinates" xlink:type="simple"><named-content content-type="geo-json" specific-use="{&#34;type&#34;:&#34;Point&#34;,&#34;coordinates&#34;:[-98.746360,18.840890]}" id="NCID0E3DAE" xlink:type="simple">18°50'27.204"N, 98°44'46.895"W</named-content></named-content> \ 30–Ene–2014 \ ex: <italic><tp:taxon-name><tp:taxon-name-part taxon-name-part-type="genus" reg="Persea">Persea</tp:taxon-name-part><tp:taxon-name-part taxon-name-part-type="species" reg="americana">americana</tp:taxon-name-part></tp:taxon-name></italic> \ sweep net \ R.M. Quezada-Daniel; 1♂, 1♀ (CNIN), MEXICO: Morelos, Tetela del Volcán, San Miguel \ 1,962m \ <named-content xmlns:xlink="http://www.w3.org/1999/xlink" content-type="dwc:verbatimCoordinates" xlink:type="simple"><named-content content-type="geo-json" specific-use="{&#34;type&#34;:&#34;Point&#34;,&#34;coordinates&#34;:[-98.746360,18.840890]}" id="NCID0EPEAE" xlink:type="simple">18°50'27.204"N, 98°44'46.895"W</named-content></named-content> \ 30–Ene–2014 \ ex: <italic><tp:taxon-name><tp:taxon-name-part taxon-name-part-type="genus" reg="Persea">Persea</tp:taxon-name-part><tp:taxon-name-part taxon-name-part-type="species" reg="americana">americana</tp:taxon-name-part></tp:taxon-name></italic> \ sweep net \ R.M. Quezada-Daniel; 1♂ (CEAM), MEXICO: Morelos, Tetela del Volcán, San Miguel \ 1,962m \ <named-content xmlns:xlink="http://www.w3.org/1999/xlink" content-type="dwc:verbatimCoordinates" xlink:type="simple"><named-content content-type="geo-json" specific-use="{&#34;type&#34;:&#34;Point&#34;,&#34;coordinates&#34;:[-98.746360,18.840890]}" id="NCID0ECFAE" xlink:type="simple">18°50'27.204"N, 98°44'46.895"W</named-content></named-content> \ 30–Ene–2014 \ ex: <italic><tp:taxon-name><tp:taxon-name-part taxon-name-part-type="genus" reg="Persea">Persea</tp:taxon-name-part><tp:taxon-name-part taxon-name-part-type="species" reg="americana">americana</tp:taxon-name-part></tp:taxon-name></italic> \ sweep net \ R.M. Quezada-Daniel</p></tp:treatment-sec></tp:taxon-treatment>
